# Supplementary material for: Improved hybrid de novo genome assembly of domesticated apple (Malus x domestica)
Source: Gigascience. 2016 Aug 8;5:35. doi: 10.1186/s13742-016-0139-0 (PMC4976516; doi:10.1186/s13742-016-0139-0)
Supplement: Additional file 1: — Supplementary figures and tables. (ZIP 326 kb) [file 13742_2016_139_MOESM1_ESM.zip]

Archive with 9 entries (9 files):
- Supplementary Figure 1R2.pdf
- Supplementary Figure 2R2.pdf
- Supplementary Figure 3R2.pdf
- Supplementary Figure 4R2.pdf
- Supplementary Table 1R2.pdf
- Supplementary Table 2R2.pdf
- Supplementary Table 3R2.pdf
- Supplementary Table 4R2.pdf
- Supplementary Table 5R2.pdf
